# Supplementary material for: Environmental determinants influencing anthrax distribution in Queen Elizabeth Protected Area, Western Uganda
Source: PLoS One. 2020 Aug 18;15(8):e0237223. doi: 10.1371/journal.pone.0237223 (PMC7446795; doi:10.1371/journal.pone.0237223)
Supplement: S1 Table — (XLSX) [file pone.0237223.s005.xlsx]

## Sheet: Data_1
Correlations data used for screening variables
Variable Sspp)	soil_cl.asc	aspect.asc	bio1_cl.asc	bio1_cl2.asc	bio2_cl.asc	bio3_cl.asc	bio4_cl.asc	bio5_cl.asc	bio6_cl.asc	bio7_cl.asc	bio8_cl.asc	bio9_cl.asc	bio10_cl.asc	bio11_cl.asc	bio12_cl.asc	bio13_cl.asc	bio14_cl.asc	bio14_cl2.asc	bio15_cl.asc	bio16_cl.asc	bio17_cl.asc	bio18_cl.asc	bio19_cl.asc	calcium_0_20cm.asc	calcium_20_50cm.asc	clound_max.asc	clound_mean.asc	dem.asc	dist_rivers_small_seasnl.asc	fires_2004_2017.asc	ker_hippo_2006_18.asc	landcvr.asc	lithology.asc	magnesium_0_20cm.asc	nitrogen_0_20cm.asc	nitrogen_20_50cm.asc	ph_0_5cm_.dd.asc	ph_5_15cm.asc	ph_60_100cm.asc	phospho_extract_0_30cm.asc	phospho_total_0_30cm.asc	potasium_0_20cm.asc	slope.asc	sodium_0_20cm.asc	soil_carbon_5_15cm.asc	soil_carbon_5cm.asc
soil_cl.asc	0	0.0447504	-0.275624	-0.268056	-0.278731	0.244258	-0.35568	-0.310308	-0.245955	-0.392587	-0.260731	-0.280896	-0.279526	-0.257891	0.310464	0.221149	0.187509	0.187718	-0.381522	0.26537	0.20699	0.254606	-0.23279	-0.065722	-0.0509072	0.296599	0.290248	0.176739	-0.0728517	0.237886	-0.0545011	-0.152169	-0.242614	-0.0270356	0.0741155	0.113243	-0.150192	-0.150415	-0.142639	-0.0251627	0.20877	-0.0364652	0.0716029	0.100195	0.0603435	0.0413614
aspect.asc	0	0	0.00277285	-0.000394255	-0.0254271	0.108523	-0.115558	-0.0115029	0.00861627	-0.0821521	0.00152582	-0.00423132	-0.00462786	0.00287705	0.0338566	0.00685759	-0.00404228	0.0195282	-0.0497767	0.0345507	0.0486215	0.00494415	-0.00422079	-0.0408088	-0.0456649	0.0197106	-0.0015212	-0.0288495	-0.0236739	0.0304577	-0.0806774	-0.0591419	-0.010478	-0.0281187	-0.0434464	-0.0465512	-0.0226524	-0.0244813	-0.0242387	0.0289187	-0.00827354	-0.0273827	-0.0319324	-0.0406866	-0.0267989	-0.0258364
bio1_cl2.asc	0	0	0	0	0.74966	0.373195	-0.000123374	0.994368	0.99055	0.47395	0.999333	0.997534	0.998992	0.999194	-0.874654	-0.87866	-0.61196	-0.621116	0.376302	-0.848628	-0.651707	-0.755317	0.0856238	-0.0138325	0.0273997	-0.704085	-0.758062	-0.990775	0.29128	0.239238	0.196575	0.417276	0.719034	0.382993	-0.760124	-0.750948	0.451114	0.444919	0.517649	0.190234	-0.288375	0.0735775	-0.717174	0.357752	-0.764462	-0.763799
bio2_cl.asc	0	0	0	0	0	0.135828	0.121842	0.780588	0.658896	0.831872	0.753901	0.736187	0.751415	0.746478	-0.809595	-0.706961	-0.903018	-0.907015	0.729498	-0.723823	-0.895663	-0.74085	-0.22455	-0.300747	-0.248088	-0.741904	-0.792866	-0.784244	0.00863431	0.143767	0.172773	0.297224	0.495823	0.0918146	-0.657863	-0.644785	0.231138	0.231486	0.295539	0.0695054	-0.432771	-0.109124	-0.696661	0.0485208	-0.58016	-0.578259
bio3_cl.asc	0	0	0	0	0	0	-0.850038	0.283958	0.428933	-0.430497	0.387452	0.343121	0.343668	0.395387	-0.239866	-0.412716	-0.213034	-0.21486	-0.278759	-0.264377	-0.0573754	-0.237831	-0.14461	-0.141488	-0.142331	-0.178271	-0.292389	-0.341579	0.312424	0.154975	-0.05135	0.290747	0.312446	0.102546	-0.290601	-0.330826	0.00666718	0.00127023	0.038839	-0.015177	-0.124663	-0.0104127	-0.314663	0.235123	-0.285679	-0.311352
bio4_cl.asc	0	0	0	0	0	0	0	0.0877597	-0.0547954	0.59277	-0.0174653	0.0311596	0.0342654	-0.0268218	-0.0981584	0.0737123	0.0210844	0.0185573	0.408162	-0.0707714	-0.175306	-0.0425477	0.196015	0.196031	0.219532	-0.053117	0.0421866	-0.0327228	-0.200442	-0.0293127	0.105401	-0.126603	-0.0186305	0.102096	-0.0267459	0.0441277	0.236591	0.239392	0.222795	0.165325	0.0463817	0.0793232	0.0661554	-0.116013	-0.0356875	-0.00580162
bio5_cl.asc	0	0	0	0	0	0	0	0	0.976578	0.552495	0.99284	0.995235	0.996751	0.991663	-0.887365	-0.869945	-0.628781	-0.637967	0.436456	-0.855339	-0.68124	-0.763959	0.0965627	-0.00402196	0.0383194	-0.718736	-0.763373	-0.985514	0.257394	0.227249	0.214422	0.403452	0.715465	0.382151	-0.753873	-0.742958	0.464446	0.458833	0.530512	0.194972	-0.286901	0.0763176	-0.711026	0.33665	-0.756821	-0.754353
bio6_cl.asc	0	0	0	0	0	0	0	0	0	0.360214	0.989962	0.9902	0.988499	0.991537	-0.838531	-0.868162	-0.523801	-0.533425	0.277862	-0.826429	-0.560789	-0.716105	0.138934	0.0486	0.0837868	-0.65631	-0.711251	-0.976427	0.330719	0.250766	0.159542	0.432282	0.730414	0.425676	-0.737068	-0.73378	0.47223	0.465018	0.536269	0.20248	-0.237815	0.112164	-0.6824	0.403299	-0.757865	-0.759217
bio7_cl.asc	0	0	0	0	0	0	0	0	0	0	0.469606	0.479069	0.492231	0.4584	-0.598931	-0.408612	-0.69703	-0.699575	0.815916	-0.506958	-0.781184	-0.538148	-0.119555	-0.201718	-0.152601	-0.573715	-0.554412	-0.544852	-0.1652	0.0421706	0.103598	0.112417	0.272467	0.0317888	-0.452226	-0.417669	0.209796	0.212973	0.251531	0.0722055	-0.33412	-0.0966749	-0.476681	-0.0807065	-0.386027	-0.370263
bio8_cl.asc	0	0	0	0	0	0	0	0	0	0	0	0.996304	0.998199	0.99959	-0.874917	-0.880126	-0.620249	-0.62918	0.376158	-0.848271	-0.656317	-0.757266	0.072538	-0.0256989	0.0151933	-0.706243	-0.762477	-0.991779	0.292601	0.237585	0.196102	0.416427	0.715973	0.374795	-0.761745	-0.753481	0.441603	0.435373	0.508457	0.183831	-0.296006	0.0669165	-0.720968	0.355264	-0.764254	-0.763926
bio9_cl.asc	0	0	0	0	0	0	0	0	0	0	0	0	0.998028	0.996091	-0.872755	-0.873218	-0.584861	-0.594311	0.370733	-0.849776	-0.640744	-0.746497	0.105505	0.0192608	0.0596546	-0.696159	-0.743833	-0.986669	0.296813	0.237974	0.22828	0.419127	0.723775	0.4046	-0.752042	-0.742122	0.472414	0.466074	0.536197	0.197401	-0.26525	0.0929538	-0.705858	0.366441	-0.763063	-0.762688
bio10_cl.asc	0	0	0	0	0	0	0	0	0	0	0	0	0	0.997878	-0.876824	-0.875782	-0.609221	-0.618415	0.387577	-0.850137	-0.65591	-0.754369	0.0933596	-0.00832944	0.0339232	-0.704759	-0.755647	-0.988911	0.287206	0.238224	0.20985	0.412725	0.716477	0.384695	-0.759048	-0.747227	0.457056	0.45101	0.523109	0.195013	-0.287331	0.0761422	-0.711993	0.35452	-0.763476	-0.761792
bio11_cl.asc	0	0	0	0	0	0	0	0	0	0	0	0	0	0	-0.871023	-0.880057	-0.613708	-0.622661	0.365494	-0.845144	-0.647288	-0.754104	0.0789468	-0.0250146	0.0156713	-0.702538	-0.759653	-0.99117	0.29652	0.238232	0.185766	0.417967	0.715859	0.37557	-0.759397	-0.752277	0.440135	0.433927	0.507458	0.184132	-0.294159	0.0682753	-0.718671	0.35995	-0.762793	-0.762529
bio12_cl.asc	0	0	0	0	0	0	0	0	0	0	0	0	0	0	0	0.956307	0.714056	0.729058	-0.526368	0.981441	0.824294	0.80407	0.131369	-0.0223092	-0.0785992	0.697782	0.760646	0.867137	-0.259777	-0.255006	-0.315259	-0.500243	-0.752458	-0.429187	0.744506	0.719207	-0.518417	-0.518556	-0.601771	-0.203846	0.192437	-0.127341	0.711899	-0.282481	0.7067	0.718126
bio13_cl.asc	0	0	0	0	0	0	0	0	0	0	0	0	0	0	0	0	0.621471	0.638539	-0.300745	0.961203	0.703049	0.776297	0.125018	-0.0507833	-0.100244	0.626889	0.700251	0.868813	-0.335165	-0.291546	-0.161487	-0.526562	-0.76888	-0.459471	0.73808	0.728047	-0.529683	-0.529419	-0.61523	-0.211591	0.160512	-0.14598	0.701328	-0.370044	0.729106	0.744708
bio14_cl2.asc	0	0	0	0	0	0	0	0	0	0	0	0	0	0	0	0	0	0	-0.723553	0.628492	0.897411	0.686331	0.322714	0.423901	0.368413	0.702562	0.754337	0.653287	0.0440717	-0.131222	-0.177877	-0.291882	-0.405061	0.0239136	0.556584	0.541714	-0.0698541	-0.0704817	-0.146466	-0.0527663	0.4519	0.203645	0.622496	0.0186798	0.472897	0.465711
bio15_cl.asc	0	0	0	0	0	0	0	0	0	0	0	0	0	0	0	0	0	0	0	-0.39424	-0.719127	-0.488858	-0.0833297	-0.261423	-0.210959	-0.549497	-0.569056	-0.44415	-0.236531	0.0178054	0.179907	0.077465	0.222196	-0.0399295	-0.397592	-0.352163	0.0845936	0.0877277	0.114382	0.0516327	-0.305603	-0.11921	-0.403841	-0.215641	-0.289355	-0.274356
bio16_cl.asc	0	0	0	0	0	0	0	0	0	0	0	0	0	0	0	0	0	0	0	0	0.74963	0.760368	0.131014	-0.117175	-0.168705	0.640052	0.699199	0.833132	-0.321872	-0.271998	-0.326205	-0.539516	-0.784141	-0.502237	0.733778	0.711377	-0.581634	-0.581068	-0.668727	-0.22061	0.114805	-0.197271	0.685196	-0.35407	0.702431	0.722344
bio17_cl.asc	0	0	0	0	0	0	0	0	0	0	0	0	0	0	0	0	0	0	0	0	0	0.709807	0.387378	0.342166	0.271988	0.717038	0.753079	0.667143	-0.11791	-0.162069	-0.225538	-0.372245	-0.41661	-0.0587986	0.606261	0.546415	-0.157239	-0.159141	-0.22538	-0.0309012	0.410904	0.155123	0.656148	-0.0391011	0.523079	0.519944
bio18_cl.asc	0	0	0	0	0	0	0	0	0	0	0	0	0	0	0	0	0	0	0	0	0	0	0.127325	0.122788	0.074394	0.634858	0.687027	0.760232	-0.14137	-0.178803	0.00478014	-0.335448	-0.57241	-0.226148	0.6396	0.628298	-0.332341	-0.331198	-0.398261	-0.133797	0.289049	-3.75e-05	0.602357	-0.155345	0.601448	0.598715
bio19_cl.asc	0	0	0	0	0	0	0	0	0	0	0	0	0	0	0	0	0	0	0	0	0	0	0	0.332134	0.293323	0.0870114	0.114954	-0.053005	-0.0445015	-0.0659173	-0.155968	-0.200546	0.0819882	0.195552	0.104831	0.0636867	0.16792	0.163121	0.154189	0.149196	0.176748	0.178466	0.181184	0.112594	0.0330486	0.0424172
calcium_0_20cm.asc	0	0	0	0	0	0	0	0	0	0	0	0	0	0	0	0	0	0	0	0	0	0	0	0	0.97165	0.259682	0.314459	0.0467764	0.0542775	0.296601	0.273195	0.108878	0.294344	0.799509	0.0810313	0.0924294	0.657296	0.657445	0.62449	0.303224	0.559551	0.692435	0.1662	0.395146	-0.0119627	-0.0501716
calcium_20_50cm.asc	0	0	0	0	0	0	0	0	0	0	0	0	0	0	0	0	0	0	0	0	0	0	0	0	0	0.218366	0.266734	0.00645792	0.0655759	0.38172	0.327976	0.135319	0.315091	0.825874	0.00179183	0.0541469	0.70946	0.710325	0.675595	0.321334	0.525377	0.69738	0.100385	0.411297	-0.0956802	-0.13415
clound_max.asc	0	0	0	0	0	0	0	0	0	0	0	0	0	0	0	0	0	0	0	0	0	0	0	0	0	0	0.957376	0.705994	-0.156544	-0.0297805	-0.0851458	-0.35372	-0.477315	-0.0787699	0.584348	0.575992	-0.13387	-0.130819	-0.203173	0.00623923	0.443937	0.0854625	0.590018	-0.133811	0.514103	0.50593
clound_mean.asc	0	0	0	0	0	0	0	0	0	0	0	0	0	0	0	0	0	0	0	0	0	0	0	0	0	0	0	0.769255	-0.216276	-0.067224	-0.145114	-0.41214	-0.527581	-0.0841489	0.64854	0.637316	-0.147997	-0.14508	-0.217984	0.00887108	0.490748	0.0938108	0.651214	-0.135124	0.551806	0.544435
dem.asc	0	0	0	0	0	0	0	0	0	0	0	0	0	0	0	0	0	0	0	0	0	0	0	0	0	0	0	0	-0.134167	-0.306648	-0.278353	-0.330305	-0.67862	-0.357163	0.770851	0.765396	-0.434458	-0.428507	-0.501201	-0.177867	0.304335	-0.0549744	0.736892	-0.328516	0.764908	0.76559
dist_rivers_small_seasnl.asc	0	0	0	0	0	0	0	0	0	0	0	0	0	0	0	0	0	0	0	0	0	0	0	0	0	0	0	0	0	0.0309705	-0.0738345	0.486192	0.254569	0.173111	-0.193914	-0.156172	0.0638201	0.0576217	0.0702477	-0.0850981	-0.0492455	0.0850454	-0.185156	0.42011	-0.171771	-0.198304
fires_2004_2017.asc	0	0	0	0	0	0	0	0	0	0	0	0	0	0	0	0	0	0	0	0	0	0	0	0	0	0	0	0	0	0	0.0296661	0.0576767	0.177443	0.589819	-0.470061	-0.393044	0.626465	0.61993	0.623377	0.386669	0.0968229	0.284145	-0.31898	0.377343	-0.493989	-0.521859
ker_hippo_2006_18.asc	0	0	0	0	0	0	0	0	0	0	0	0	0	0	0	0	0	0	0	0	0	0	0	0	0	0	0	0	0	0	0	0.240328	0.165973	0.317934	-0.242941	-0.199718	0.233766	0.227208	0.252491	-0.0815641	-0.128817	0.363271	-0.217195	0.169973	-0.180366	-0.207406
landcvr.asc	0	0	0	0	0	0	0	0	0	0	0	0	0	0	0	0	0	0	0	0	0	0	0	0	0	0	0	0	0	0	0	0	0.520638	0.347165	-0.30317	-0.327632	0.22761	0.224498	0.29788	0.0335041	-0.00343535	0.177188	-0.349077	0.331468	-0.252427	-0.291025
lithology.asc	0	0	0	0	0	0	0	0	0	0	0	0	0	0	0	0	0	0	0	0	0	0	0	0	0	0	0	0	0	0	0	0	0	0.542708	-0.533523	-0.555312	0.590037	0.586348	0.660489	0.259536	0.0766881	0.301162	-0.511224	0.349229	-0.57496	-0.596402
magnesium_0_20cm.asc	0	0	0	0	0	0	0	0	0	0	0	0	0	0	0	0	0	0	0	0	0	0	0	0	0	0	0	0	0	0	0	0	0	0	-0.303098	-0.267618	0.794271	0.792002	0.799132	0.377794	0.416215	0.676572	-0.226066	0.596946	-0.358605	-0.402095
nitrogen_0_20cm.asc	0	0	0	0	0	0	0	0	0	0	0	0	0	0	0	0	0	0	0	0	0	0	0	0	0	0	0	0	0	0	0	0	0	0	0	0.921543	-0.497401	-0.493972	-0.53641	-0.249898	0.250348	-0.0515914	0.700632	-0.238454	0.81456	0.813598
nitrogen_20_50cm.asc	0	0	0	0	0	0	0	0	0	0	0	0	0	0	0	0	0	0	0	0	0	0	0	0	0	0	0	0	0	0	0	0	0	0	0	0	-0.439101	-0.433041	-0.491259	-0.197378	0.232565	-0.0582186	0.699151	-0.252529	0.731969	0.737048
ph_0_5cm_.dd.asc	0	0	0	0	0	0	0	0	0	0	0	0	0	0	0	0	0	0	0	0	0	0	0	0	0	0	0	0	0	0	0	0	0	0	0	0	0	0.994593	0.969805	0.452897	0.268256	0.48827	-0.323181	0.357921	-0.547467	-0.577188
ph_5_15cm.asc	0	0	0	0	0	0	0	0	0	0	0	0	0	0	0	0	0	0	0	0	0	0	0	0	0	0	0	0	0	0	0	0	0	0	0	0	0	0	0.972701	0.452682	0.269898	0.485069	-0.321343	0.353052	-0.545231	-0.574302
ph_60_100cm.asc	0	0	0	0	0	0	0	0	0	0	0	0	0	0	0	0	0	0	0	0	0	0	0	0	0	0	0	0	0	0	0	0	0	0	0	0	0	0	0	0.43938	0.241625	0.476762	-0.378715	0.397311	-0.585258	-0.616098
phospho_extract_0_30cm.asc	0	0	0	0	0	0	0	0	0	0	0	0	0	0	0	0	0	0	0	0	0	0	0	0	0	0	0	0	0	0	0	0	0	0	0	0	0	0	0	0	0.328554	0.181873	-0.01284	0.0197118	-0.246528	-0.228766
phospho_total_0_30cm.asc	0	0	0	0	0	0	0	0	0	0	0	0	0	0	0	0	0	0	0	0	0	0	0	0	0	0	0	0	0	0	0	0	0	0	0	0	0	0	0	0	0	0.339575	0.305732	0.0513737	0.229416	0.198875
potasium_0_20cm.asc	0	0	0	0	0	0	0	0	0	0	0	0	0	0	0	0	0	0	0	0	0	0	0	0	0	0	0	0	0	0	0	0	0	0	0	0	0	0	0	0	0	0	0.00658012	0.462787	-0.071826	-0.112877
slope.asc	0	0	0	0	0	0	0	0	0	0	0	0	0	0	0	0	0	0	0	0	0	0	0	0	0	0	0	0	0	0	0	0	0	0	0	0	0	0	0	0	0	0	0	-0.257211	0.640952	0.691635
sodium_0_20cm.asc	0	0	0	0	0	0	0	0	0	0	0	0	0	0	0	0	0	0	0	0	0	0	0	0	0	0	0	0	0	0	0	0	0	0	0	0	0	0	0	0	0	0	0	0	-0.316213	-0.347523
soil_carbon_5_15cm.asc	0	0	0	0	0	0	0	0	0	0	0	0	0	0	0	0	0	0	0	0	0	0	0	0	0	0	0	0	0	0	0	0	0	0	0	0	0	0	0	0	0	0	0	0	0	0.97307
soil_carbon_5cm.asc	0	0	0	0	0	0	0	0	0	0	0	0	0	0	0	0	0	0	0	0	0	0	0	0	0	0	0	0	0	0	0	0	0	0	0	0	0	0	0	0	0	0	0	0	0	0

## Sheet: Data_2
Response variable data used
Eastings	Northings
155307	9983353
154856	9982993
185412	9992222
175708	9983107
186576	9992354
186695	9992081
186729	9991984
186632	9991458
186521	9991265
185344	9991706
185321	9991692
185914	9991391
185610	9991731
185432	9991728
185270	9991565
185243	9991448
183058	9991632
182685	9991474
182424	9991432
181941	9991247
181852	9991240
180685	9991240
180218	9990268
180218	9990306
179771	9989947
180142	9990268
179137	9989410
178936	9989317
178154	9988796
172799	9984157
177867	9988758
177464	9988667
177191	9988653
176998	9988737
176429	9988719
176856	9988865
185218	9991148
185342	9990540
185674	9990581
184487	9992292
184030	9992119
183058	9991632
181941	9991247
174694	9987032
173993	9987307
173588	9987426
182685	9991474
182424	9991432
181852	9991240
173460	9985897
173966	9987307
173814	9987360
181437	9992161
181283	9992025
180687	9991999
180609	9991896
180437	9991789
180224	9991645
180087	9991596
171050	9986213
186561	9990688
186707	9990764
186436	9990754
179486	9991241
179424	9991181
179388	9991115
179250	9990743
179217	9990611
179204	9990481
179168	9990355
179083	9990276
178840	9990225
178828	9990222
178517	9989989
178327	9989813
178166	9989746
176988	9989816
175978	9990258
175674	9990119
175373	9989637
175198	9989459
175021	9989256
174944	9988958
174896	9988401
173451	9988465
172799	9988462
172843	9990991
186337	9990890
185795	9990621
181437	9992161
185562	9990560
172194	9988462
172093	9988063
171997	9988009
171883	9987887
171866	9987840
171804	9987716
171797	9987699
182186	9.99211e+06
155661	9.98037e+06
156982	9.9806e+06
172769	9.98846e+06
174947	9.98905e+06
156914	9.98051e+06
173828	9.98843e+06
174952	9.98716e+06
173963	9.98729e+06
173303	9.98723e+06
155534	9.98034e+06
182704	9.99245e+06
158158	9.9804e+06
172255	9.98827e+06
171802	9.98773e+06
170834	9.98617e+06
171454	9.98636e+06
185052	9995402
170950	9.98622e+06
168970	9.98546e+06
168360	9.98536e+06
166685	9.98354e+06
165561	9.98335e+06
165116	9.98271e+06
162497	9.98186e+06
164709	9.98087e+06
164709	9.98087e+06
161680	9.98159e+06
160143	9.97938e+06
156670	9.97989e+06
155751	9.97803e+06
177811	9.99451e+06
178115	9.99419e+06
177854	9.99441e+06
155036	9.97819e+06
166044	9.98278e+06
165380	9.98165e+06
165565	9.98198e+06
155028	9.97819e+06
152266	9968595
163811	9.98083e+06
163353	9.98096e+06
155121	9.97932e+06
162389	9.9808e+06
152065	9968134
161403	9.98115e+06
156438	9.9804e+06
180846	9.99203e+06
157664	9.98038e+06
172053	1.00067e+07
151775	9967677
155168	9.98008e+06
156869	9.98041e+06
158268	9.98033e+06
157853	9.98046e+06
154239	9.97778e+06
153419	9.97736e+06
155387	9.97791e+06
157941	9.98089e+06
161407	9.98064e+06
163995	9.98079e+06
151313	9967114
165300	9.98152e+06
156706	9980207
155165	9979140
172738	9.98845e+06
153419	9.97736e+06
171791	9.99019e+06
168970	9.98546e+06
150998	9966817
150998	9966817
154239	9.97778e+06
155237	9978051
155121	9.97932e+06
182692	9996819
172067	9987793
182704	9992448
182555	9998082
182186	9.99211e+06
156085	9.97989e+06
182662	9997113
182487	9999019
150521	9.966e+06
152931	9970118
152749	9969783
182090	9998619
151433	9966014
150386	9965924
150665	9966349
150665	9966349
150195	9965612
152607	9975831
152607	9975831
152613	9975672
152615	9975391
152712	9975000
152712	9975000
150982	9966729
152813	9974611
152914	9974296
153014	9973973
150662	9966318
153296	9973179
150579	9966286
153508	9972459
153588	9971952
151668	9967288
153476	9971231
153194	9970612
150006	9965208
152931	9970118
150552	9964519
150029	9964735
150386	9965924
150386	9965924
160930	9.97981e+06
180231	9991209
155026	9983082
181105	9991855
156785	9980286
140883	9955572
153176	9970360
155007	9979575
161403	9.98115e+06
165116	9.98271e+06
173460	9985897
183006	9.99576e+06
175468	9987650
172719	9987050
173077	9987550
174473	9986984
174426	9986982
174515	9986996
174568	9987010
174686	9987020
175244	9987388
175526	9987696
171389	9996520
172943	9986974
174320	9987046
174498	9986992
175414	9987590
175610	9987726
176103	9988216
174080	9988250
174901	9987901
174917	9987996
181227	9983626
174427	9986976
174540	9986970
174540	9986970
178250	9988818
176462	9988798
174195	9987140
175565	9987684
175565	9987684
176128	9981970
176136	9983090
175993	9983800
175914	9983870
175855	9983869
175730	9983850
175718	9983821
175598	9984414
175559	9984617
175537	9984968
175330	9985172
174743	9985227
174694	9987032
173993	9987307
173966	9987307
173814	9987360
173588	9987426
171858	9986745
176856	9988865
171007	9985998
178282	9.9887e+06
178281	9.9887e+06
178264	9.98881e+06
178248	9.98884e+06
180231	9991209
177424	9988587
178283	9988795
177618	9988644
182693	9996910
182693	9996910
180049	9990185
176953	9988922
178166	9988707
177615	9988615
179850	9989970
176529	9988567
171457	9986686
179767	9989892
179841	9990063
168105	9985396
166505	9983358
186749	9991857
185651	9993321
169980	9985659
157815	9.9804e+06
182860	9.98873e+06
182674	9.98865e+06
182510	9.98805e+06
182862	9988699
182875	9987827
186501	9990563
182740	9.9887e+06
180349	9990421
150401	9965875
186749	9991857
183132	9987930
183180	9991655
181968	9991022
150998	9966817
183294	9991450
152065	9968134
150579	9966286
168232	9.99983e+06
177357	9.98865e+06
151425	9965773
159844	9.98007e+06
175893	9988462
174914	9988030
160958	9.97902e+06
159844	9.98007e+06
164284	9.98086e+06
159210	9.97967e+06
156080	9.98046e+06
178026	9988735
178026	9988735
183194	9.99127e+06
153094	9984381
175119	9987199
